# Supplementary material for: Analyses of Physical and Psychological Characteristics of “Squid Game” Characters Using East Asian Biopsychosocial Personality Theories and Body Mass Index
Source: Behav Sci (Basel). 2024 Oct 8;14(10):907. doi: 10.3390/bs14100907 (PMC11504730; doi:10.3390/bs14100907)
Supplement: Supplementary file 1 [file behavsci-14-00907-s001.zip]

Archive with 1 entries (1 files):
- behavsci-3165025-supplementary.pdf
